# Supplementary material for: Neuroprotective Effects of a Combination of Dietary Trans-Resveratrol and Hesperidin Against Methylglyoxal-Induced Neurotoxicity in a Depressive Amnesia Mouse Model
Source: Nutrients. 2025 Apr 30;17(9):1548. doi: 10.3390/nu17091548 (PMC12074085; doi:10.3390/nu17091548)
Supplement: Supplementary file 1 [file nutrients-17-01548-s001.zip]

Archive with 1 entries (1 files):
- nutrients-3592230-supplementary.pdf
